# Supplementary material for: Polyphenol-Rich Extracts from Annurca Apple Differentially Modulate Oxidative Stress-Induced Senescence in Human Dermal Fibroblasts
Source: Antioxidants (Basel). 2026 Mar 16;15(3):372. doi: 10.3390/antiox15030372 (PMC13024385; doi:10.3390/antiox15030372)
Supplement: Supplementary file 1 [file antioxidants-15-00372-s001.zip]

Archive with 1 entries (1 files):
- antioxidants-4168788-supplementary.pdf
